# Supplementary material for: Age related prevalence of hand osteoarthritis diagnosed by photography (HOASCORE)
Source: BMC Musculoskelet Disord. 2017 Dec 2;18:508. doi: 10.1186/s12891-017-1870-0 (PMC5712087; doi:10.1186/s12891-017-1870-0)
Supplement: Supplementary file 2 — Standard errors of mean. (XLSX 11 kb) [file 12891_2017_1870_MOESM2_ESM.xlsx]

## Sheet: Sheet1
Prevalences and confidence intervals
Agegroup		Definite DIP				Definite PIP				Definite Thumb base				HOASCORE 4+				No evidence of OA
		Classification				Classification				Classification				Classification				HOASCORE=0
		Percent	0.95	CI		Percent	0.95	CI		Percent	0.95	CI		Percent	0.95	CI		Percent	0.95	CI
40-44		0.0144231	-0.00181913	0.0306653		0	0	0		0	0	0		0	0	0		0.864	0.803665	0.924335
45-49		0.0420168	0.0164738	0.0675598		0.00425532	-0.00408511	0.0125957		0.00925926	-0.00888889	0.0274074		0.00980392	0.00279182	0.0223997		0.882353	0.819517	0.945189
50-54		0.0648855	0.0350013	0.0947697		0.00381679	-0.00366412	0.0112977		0.0314465	0.00423358	0.0586595		0.0188679	-0.00234758	0.0400834		0.572327	0.495182	0.649472
55-59		0.134483	0.0951478	0.173818		0.00346021	-0.0033218	0.0102422		0.0243902	0.000708787	0.0480717		0.0365854	0.00776347	0.0654073		0.560976	0.484789	0.637162
60-64		0.123288	0.0697745	0.176801		0.00662252	-0.00635762	0.0196026		0.0735294	0.0110316	0.136027		0.030303	-0.0113705	0.0719766		0.606061	0.487273	0.724848
65-69		0.232014	0.196895	0.267134		0.0377698	0.0219091	0.0536304		0.0477941	0.0298505	0.0657377		0.0625	0.0421398	0.0828602		0.420956	0.379429	0.462483
70-74		0.308682	0.285714	0.33165		0.0501608	0.0393081	0.0610135		0.0617363	0.0497699	0.0737027		0.0893891	0.0752037	0.103574		0.327331	0.304001	0.350662
75-79		0.26711	0.244748	0.289471		0.0644518	0.0520415	0.0768621		0.0983389	0.0832896	0.113388		0.120266	0.103827	0.136705		0.306977	0.283666	0.330288
80-84		0.313625	0.286993	0.340256		0.123393	0.104515	0.142271		0.138817	0.118971	0.158664		0.192802	0.170158	0.215446		0.269923	0.244442	0.295404
85+		0.290865	0.247169	0.334561		0.144231	0.110429	0.178033		0.175481	0.138884	0.212078		0.228365	0.187977	0.268753		0.259615	0.217434	0.301797
